# Supplementary material for: Immunohistochemical Characterization of Immune Infiltrate in Tumor Microenvironment of Glioblastoma
Source: J Pers Med. 2020 Sep 3;10(3):112. doi: 10.3390/jpm10030112 (PMC7564919; doi:10.3390/jpm10030112)
Supplement: Supplementary file 1 [file jpm-10-00112-s001.zip]

Archive with 7 entries (4 files):
- Supplementary figure and table jpm-902225/
- Supplementary figure and table jpm-902225/Suppl Table S1 (02-09-2020).docx
- __MACOSX/
- __MACOSX/Supplementary figure and table jpm-902225/
- __MACOSX/Supplementary figure and table jpm-902225/._Suppl Table S1 (02-09-2020).docx
- Supplementary figure and table jpm-902225/Supplementary Figure S1 and S2 jpm-902225.ppt
- __MACOSX/Supplementary figure and table jpm-902225/._Supplementary Figure S1 and S2 jpm-902225.ppt
